# Supplementary material for: Sodium Dodecylbenzene Sulfonate-Mediated Self-Assembly of Silk Particles from Formic Acid Solutions into Robust Films
Source: Polymers (Basel). 2025 Dec 10;17(24):3277. doi: 10.3390/polym17243277 (PMC12737118; doi:10.3390/polym17243277)
Supplement: Supplementary file 1 [file polymers-17-03277-s001.zip]

Archive with 3 entries (3 files):
- polymers-4031404-supplementary-done.pdf
- Video S1.mp4
- Video S2.mp4
